# Supplementary material for: Evidence of a Gastro-Duodenal Effect on Adipose Tissue and Brain Metabolism, Potentially Mediated by Gut–Liver Inflammation: A Study with Positron Emission Tomography and Oral 18FDG in Mice
Source: Int J Mol Sci. 2022 Feb 28;23(5):2659. doi: 10.3390/ijms23052659 (PMC8910830; doi:10.3390/ijms23052659)
Supplement: Supplementary file 1 [file ijms-23-02659-s001.zip]

Archive with 1 entries (1 files):
- ijms-1575691-supplementary.pdf
